# Supplementary material for: Effects of high-intensity interval training on physical performance, systolic blood pressure, oxidative stress and inflammatory markers in skeletal muscle of spontaneously hypertensive rats
Source: PLoS One. 2025 Feb 4;20(2):e0316441. doi: 10.1371/journal.pone.0316441 (PMC11793773; doi:10.1371/journal.pone.0316441)
Supplement: S1 Dataset — (XLSX) [file pone.0316441.s001.xlsx]

## Sheet: Systolic blood pressure
INITIAL Systolic blood pressure				FINAL Systolic blood pressure
WKY	SED-SHR	HIIT-SHR		WKY	SED-SHR	HIIT-SHR
145	151.7	224.18		151	244	207.9
135	241.8	193		146	227.2	201
125	196.6	197.4		126	231	219.9
125	208.4	234.4		126	227.6	204
125	181	211.6		127	223.3	219
128	212.3	191.6		129	225	183.3
134	196	201.6		134	229.7	203.3
132	219.9	202		130	228.5	205.2
	211.4	203.8			230.4	160.9
		248.5				181

## Sheet: gene expression
Groups	NfKb	NOX 4	p47 phox	Ikb	NOX 2	p22 phox
WKY	1.79374	6.27551	6.2892	3.21637	4.94301	4.84841
WKY	1.89042	6.64084	5.17235	3.60011	4.78844	4.64249
WKY	3.3434	7.14489	5.99074	4.54378	6.29607	4.86754
WKY	0.693519	4.95105	2.26916	1.97236	3.05063	2.76553
WKY	2.29746	8.24775	5.17912	3.52866	6.43841	4.99699
WKY	2.28819	6.5312	4.54931	4.11593	5.39891	4.69207
WKY	2.0998	7.0512	4.852	3.2891	5.2891	4.4981
WKY	1.9959	6.70146	5.92224	3.6984	5.1092	4.01987
SED SHR	1.95321	6.33829	4.30889	4.2818	4.59856	4.66012
SED SHR	1.00441	6.76414	2.40775	2.21267	4.0331	3.48185
SED SHR	0.75713	5.4278	1.5424	1.86147	3.79692	2.54141
SED SHR	0.173637	5.73717	2.58052	1.7773	4.69235	3.1621
SED SHR	2.01032	6.21929	5.16736	3.46884	4.90719	4.46987
SED SHR	1.47208	5.02562	4.16042	2.42927	3.05706	2.18759
SED SHR	3.23183	6.2177	6.40281	4.55186	5.23145	5.22049
SED SHR	2.92099	7.04728	8.94288	4.47863	7.038	5.83749
SED SHR	0.986097	5.46806	3.76154	1.94643	3.62887	3.85181
HIIT SHR	0.993236	5.19929	2.32267	2.06465	4.08843	3.16395
HIIT SHR	0.605989	4.45024	1.42168	1.31666	3.30776	2.88586
HIIT SHR	0.862877	5.63959	3.60586	1.63635	3.98827	3.38758
HIIT SHR	0.276707	4.86229	1.55133	1.36975	3.12739	2.66714
HIIT SHR	0.660324	3.20329	1.61692	1.24299	2.36934	1.83771
HIIT SHR	1.28161	6.13247	3.25795	2.18213	3.70242	3.20442
HIIT SHR	2.70629	6.72223	4.88361	3.7415	5.39922	5.59863
HIIT SHR	2.0781	6.65989	5.16832	3.69377	5.01438	5.89427
HIIT SHR	1.19332	6.59912	5.0051	2.99202	3.85506	5.2013
HIIT SHR	1.275	7.00919	4.27477	1.76664	4.57336	3.63344

## Sheet: oxidative stress
hydrophilic antioxidant capacity					Lipid peroxidation- MDA				Protein carbonylation
WKY	SED-SHR	HIIT-SHR			WKY	SED-SHR	HIIT-SHR		WKY	SED-SHR	HIIT-SHR
51.574	53.9358	43.0533			3.72	3.74	0.88		15.82	30.895	19.773
44.5685	36.3409	38.4574			4.2	5.38	4.12		23.016	50.965	41.568
49.4907	42.3027	46.2319			7.34	21.79	1.77		71.698	60.964	43.658
49.4371	43.9286	49.0114			1.19	18.55	9.86		14.623	86.413	57.998
44.9591	42.7956	48.4951			6.91	9.52	11.28		56.52	95.811	58.953
39.5135	35.8755	38.7658			6.92	7.73	8.5		45.81	43.063	44.81
47.972	40.0077	38.3156			4.2	16.26	9.62		37.9	54.134	47.494
42.01	44.4791	41.8159			6.2	10.73	6.62		40.8	67.1	61.783
	48.6977	46.3869				3.3	9.5			104.975	25.135
		37.9962					4.25				38.197
					=

## Sheet: Physical Performance
WKY	SED-SHR	HIIT-SHR
260	220	1080
440	250	1130
460	310	1100
370	270	1300
520	250	1230
420	300	1040
480	280	1030
310	270	1200
	370	900
		850

## Sheet: cytokines
IL 6					TNF
WKY	SED-SHR	HIIT-SHR			WKY	SED-SHR	HIIT-SHR
33.84	92.65	110.4			2.02	4.15	6.82
31.55	79.92	153.63			5.27	6.74	14.12
41.74	93.03	144.74			6.03	8.18	17.08
39.81	104.49	153.22			2.23	15.87	16.16
42.95	126.33	280.87			9.17	8.7	16.85
37.98	167.65	181.58			5.45	11.53	26.12
36.72	200.4	297.53			7.92	15.07	5.38
31.98	80.79	187.8			5.41	16.97	15.61
	117	182.97				4.92	12.09
		119.98					23.36
